# Supplementary material for: Dielectric Responses of Cytosolic Water Change with Aging of Circulating Red Blood Cells
Source: Cells. 2025 Mar 24;14(7):486. doi: 10.3390/cells14070486 (PMC11987982; doi:10.3390/cells14070486)
Supplement: Supplementary file 1 [file cells-14-00486-s001.zip]

Archive with 1 entries (1 files):
- cells-3456970-supplementary.pdf
